# Supplementary material for: Integrating Multi-Omics Data to Identify Key Functional Variants Affecting Feed Efficiency in Large White Boars
Source: Genes (Basel). 2024 Jul 25;15(8):980. doi: 10.3390/genes15080980 (PMC11353296; doi:10.3390/genes15080980)
Supplement: Supplementary file 1 [file genes-15-00980-s001.zip]

Archive with 1 entries (1 files):
- genes-3094668-supplementary.pdf
